# Supplementary material for: Population genomics and molecular epidemiology of wheat powdery mildew in Europe
Source: PLoS Biol. 2025 May 2;23(5):e3003097. doi: 10.1371/journal.pbio.3003097 (PMC12047814; doi:10.1371/journal.pbio.3003097)
Supplement: S2 Data — Name and description of the bioclimatic variables used in this study. (XLSX) [file pbio.3003097.s003.xlsx]

## Sheet: S2_Data
S2_Data. List of BIOCLIM and BIOCLIM+ variables used in the study. The 12 variables retained for all analyses after correcting for multicollinearity are highlighted.
S.no.	Name	Description
1	bio1	mean annual air temperature
2	bio2	mean diurnal air temperature range
3	bio3	isothermality
4	bio4	temperature seasonality
5	bio5	mean daily maximum air temperature of the warmest month
6	bio6	mean daily minimum air temperature of the coldest month
7	bio7	annual range of air temperature
8	bio8	mean daily mean air temperatures of the wettest quarter
9	bio9	mean daily mean air temperatures of the driest quarter
10	bio10	mean daily mean air temperatures of the warmest quarter
11	bio11	mean daily mean air temperatures of the coldest quarter
12	bio12	annual precipitation amount
13	bio13	precipitation amount of the wettest month
14	bio14	precipitation amount of the driest month
15	bio15	precipitation seasonality
16	bio16	mean monthly precipitation amount of the wettest quarter
17	bio17	mean monthly precipitation amount of the driest quarter
18	bio18	mean monthly precipitation amount of the warmest quarter
19	bio19	mean monthly precipitation amount of the coldest quarter
20	hurs_max	maximum monthly near-surface relative humidity
21	hurs_mean	mean monthly near-surface relative humidity
22	hurs_min	minimum monthly near-surface relative humidity
23	hurs_range	monthly range near-surface relative humidity
24	rsds_max	maximum monthly surface downwelling shortwave radiation
25	rsds_mean	mean monthly surface downwelling shortwave radiation
26	rsds_min	minimum monthly surface downwelling shortwave radiation
27	rsds_range	monthly range surface downwelling shortwave radiation
28	vpd_max	maximum monthly vapour pressure deficit
29	vpd_mean	mean monthly vapour pressure deficit
30	vpd_min	minimum monthly vapour pressure deficit
31	vpd_range	monthly range vapour pressure deficit
32	clt_max	maximum monthly cloud area fraction
33	clt_mean	mean monthly cloud area fraction
34	clt_min	minimum monthly cloud area fraction
35	clt_range	monthly range cloud area fraction
